# Supplementary material for: Polyphenols as Potential Inhibitors of SARS-CoV-2 RNA Dependent RNA Polymerase (RdRp)
Source: Molecules. 2021 Dec 8;26(24):7438. doi: 10.3390/molecules26247438 (PMC8706955; doi:10.3390/molecules26247438)
Supplement: Supplementary file 1 [file molecules-26-07438-s001.zip]

Archive with 1 entries (1 files):
- molecules-1438034-supplementary.pdf
